# Supplementary material for: External Load Analysis in Beach Handball Using a Local Positioning System and Inertial Measurement Units
Source: Sensors (Basel). 2022 Apr 14;22(8):3011. doi: 10.3390/s22083011 (PMC9026435; doi:10.3390/s22083011)
Supplement: Supplementary file 1 [file sensors-22-03011-s001.zip]

Archive with 1 entries (1 files):
- sensors-1679162-supplementary.pdf
